# Supplementary material for: Optimization of CRISPR/Cas9 genome editing in cotton by improved sgRNA expression
Source: Plant Methods. 2018 Oct 3;14:85. doi: 10.1186/s13007-018-0353-0 (PMC6169012; doi:10.1186/s13007-018-0353-0)
Supplement: Supplementary file 1 — Additional file 1. List of primers used in this study. [file 13007_2018_353_MOESM1_ESM.xlsx]

## Sheet: Sheet1
Additional file 1: List of primers used in this study.
Primer ID	primer sequence (5'-3')	Brief Description
pGhU6.3.1-F	GGGGACAAGTTTGTACAAAAAAGCAGGCTCATTCGCAACTCCGAAATAC	For promoter of GhU6.3 cloning (1000 bp)
pGhU6.3.2-F	GGGGACAAGTTTGTACAAAAAAGCAGGCTCAAACCCCTTGAGTGTCACC	For promoter of GhU6.3 cloning (500 bp)
pGhU6.3.3-F	GGGGACAAGTTTGTACAAAAAAGCAGGCTCAAATTTATTTTTAAATAAA	For promoter of GhU6.3 cloning (300 bp)
pGhU6-R	GGGGACCACTTTGTACAAGAAAGCTGGGTTCAGCCCCTGTCAGCTGCT	For promoter of GhU6.3 cloning
GhPDS-gRT1+	AAGCGAGAGATGTTCTAGGGTTTTAGAGCTAGAAAT	For sgRNA1-GhPDS cloning
GhPDS-AtU6T1-	CCTAGAACATCTCTCGCTTCAATCTCTTAGTCGACT	For sgRNA1-GhPDS cloning (pAtU6::sgRNA)
GhPDS-GhU6T1-	TTCAGAggtctcTctcgACTAGTAAATTTATTTTTAAATAAA	For sgRNA1-GhPDS cloning (pGhU6.3.3::sgRNA)
GhPDS-F	TGCATGATCCATCACTCAAGTTT	For mutant detection of GhPDS
GhPDS-R	GAACGAAAGGCCCTTTCTTTC
